# Supplementary material for: Data-Limited Stock Status Assessment of Bonga Shad, Ethmalosa fimbriata (Bowdich, 1825) and Lesser African Threadfin, Galeoides decadactylus (Bloch, 1795) in the Central Gulf of Guinea
Source: Biology (Basel). 2026 Jun 22;15(12):978. doi: 10.3390/biology15120978 (PMC13295871; doi:10.3390/biology15120978)
Supplement: Supplementary file 1 [file biology-15-00978-s001.zip]

Archive with 1 entries (1 files):
- biology-4256920-supplementary.pdf
